# Supplementary material for: Fenofibrate Treatment Inhibits Very-Low-Density Lipoprotein Transport Vesicle Formation by Reducing Sar1b Protein Expression
Source: Int J Mol Sci. 2025 May 15;26(10):4720. doi: 10.3390/ijms26104720 (PMC12111837; doi:10.3390/ijms26104720)
Supplement: Supplementary file 1 [file ijms-26-04720-s001.zip]

Archive with 1 entries (1 files):
- ijms-3553846-supplementary.pdf
